# Supplementary material for: Evaluating the vector competence of Aedes simpsoni sl from Kenyan coast for Ngari and Bunyamwera viruses
Source: PLoS One. 2021 Jul 1;16(7):e0253955. doi: 10.1371/journal.pone.0253955 (PMC8248722; doi:10.1371/journal.pone.0253955)
Supplement: S1 File — (XLSX) [file pone.0253955.s001.xlsx]

## Sheet: BUNV
SPECIES	ABDOMEN	Replicate	Days post infecion	virus	PVE	# PFU	LEGS	PVE	# PFU	SALIVA	PVE	# PFU
Ae.simpsoni	KL/BD7/F0/B/01	1	7	BUN	1	6.52	KL/BD7/F0/L/01	1	5.85	KL/BD7/F0/S/01	1	3.85
Ae.simpsoni	KL/BD7/F0/B/02	1	7	BUN	0	0	KL/BD7/F0/L/02	0		KL/BD7/F0/S/02
Ae.simpsoni	KL/BD7/F0/B/03	1	7	BUN	0	0	KL/BD7/F0/L/03	0		KL/BD7/F0/S/03
Ae.simpsoni	KL/BD7/F0/B/04	1	7	BUN	0	0	KL/BD7/F0/L/04	0		KL/BD7/F0/S/04
Ae.simpsoni	KL/BD7/F0/B/05	1	7	BUN	0	0	KL/BD7/F0/L/05	0		KL/BD7/F0/S/05
Ae.simpsoni	KL/BD7/F0/B/06	1	7	BUN	0	0	KL/BD7/F0/L/06	0		KL/BD7/F0/S/06
Ae.simpsoni	KL/BD7/F0/B/07	1	7	BUN	0	0	KL/BD7/F0/L/07	0		KL/BD7/F0/S/07
Ae.simpsoni	KL/BD7/F0/B/08	1	7	BUN	0	0	KL/BD7/F0/L/08	0		KL/BD7/F0/S/08
Ae.simpsoni	KL/BD7/F0/B/09	1	7	BUN	0	0	KL/BD7/F0/L/09	0		KL/BD7/F0/S/09
Ae.simpsoni	KL/BD7/F0/B/10	1	7	BUN	0	0	KL/BD7/F0/L/10	0		KL/BD7/F0/S/10
Ae.simpsoni	KL/BD7/F0/B/11	1	7	BUN	0	0	KL/BD7/F0/L/11	0		KL/BD7/F0/S/11
Ae.simpsoni	KL/BD7/F0/B/12	1	7	BUN	0	0	KL/BD7/F0/L/12	0		KL/BD7/F0/S/12
Ae.simpsoni	KL/BD7/F0/B/13	1	7	BUN	0	0	KL/BD7/F0/L/13	0		KL/BD7/F0/S/13
Ae.simpsoni	KL/BD7/F0/B/14	1	7	BUN	0	0	KL/BD7/F0/L/14	0		KL/BD7/F0/S/14
Ae.simpsoni	KL/BD7/F0/B/15	1	7	BUN	0	0	KL/BD7/F0/L/15	0		KL/BD7/F0/S/15
Ae.simpsoni	KL/BD7/F0/B/16	1	7	BUN	0	0	KL/BD7/F0/L/16	0		KL/BD7/F0/S/16
Ae.simpsoni	KL/BD7/F0/B/17	1	7	BUN	1	6.98	KL/BD7/F0/L/17	1	6.19	KL/BD7/F0/S/17
Ae.simpsoni	KL/BD7/F0/B/18	1	7	BUN	0	0	KL/BD7/F0/L/18	0		KL/BD7/F0/S/18
Ae.simpsoni	KL/BD7/F0/B/19	1	7	BUN	0	0	KL/BD7/F0/L/19	0		KL/BD7/F0/S/19
Ae.simpsoni	KL/BD7/F0/B/35	1	7	BUN	0	0	KL/BD7/F0/L/35	0		KL/BD7/F0/S/35
Ae.simpsoni	KL/BD7/F0/B/36	1	7	BUN	0	0	KL/BD7/F0/L/36	0		KL/BD7/F0/S/36
Ae.simpsoni	KL/BD7/F0/B/37	1	7	BUN	0	0	KL/BD7/F0/L/37	0		KL/BD7/F0/S/37
Ae.simpsoni	KL/BD7/F0/B/38	1	7	BUN	0	0	KL/BD7/F0/L/38	0		KL/BD7/F0/S/38
Ae.simpsoni	KL/BD7/F0/B/39	1	7	BUN	0	0	KL/BD7/F0/L/39	0		KL/BD7/F0/S/39
Ae.simpsoni	KL/BD7/F0/B/40	1	7	BUN	0	0	KL/BD7/F0/L/40	0		KL/BD7/F0/S/40
Ae.simpsoni	KL/BD7/F0/B/47	1	7	BUN	0	0	KL/BD7/F0/L/47	0		KL/BD7/F0/S/47
Ae.simpsoni	KL/BD7/F0/B/48	1	7	BUN	0	0	KL/BD7/F0/L/48	0		KL/BD7/F0/S/48
Ae.simpsoni	KL/BD7/F0/B/49	1	7	BUN	0	0	KL/BD7/F0/L/49	0		KL/BD7/F0/S/49
Ae.simpsoni	KL/BD7/F0/B/50	1	7	BUN	0	0	KL/BD7/F0/L/50	0		KL/BD7/F0/S/50
Ae.simpsoni	KL/BD7/F0/B/51	1	7	BUN	0	0	KL/BD7/F0/L/51	0		KL/BD7/F0/S/51
Ae.simpsoni	KL/BD7/F0/B/52	1	7	BUN	0	0	KL/BD7/F0/L/52	0		KL/BD7/F0/S/52
Ae.simpsoni	KL/BD7/F0/B/53	1	7	BUN	0	0	KL/BD7/F0/L/53	0		KL/BD7/F0/S/53
Ae.simpsoni	KL/BD7/F0/B/54	1	7	BUN	0	0	KL/BD7/F0/L/54	0		KL/BD7/F0/S/54
Ae.simpsoni	KL/BD7/F0/B/55	1	7	BUN	0	0	KL/BD7/F0/L/55	0		KL/BD7/F0/S/55
Ae.simpsoni	KL/BD7/F0/B/56	2	7	BUN	0	0	KL/BD7/F0/L/56	0		KL/BD7/F0/S/56
Ae.simpsoni	KL/BD7/F0/B/57	2	7	BUN	0	0	KL/BD7/F0/L/57	0		KL/BD7/F0/S/57
Ae.simpsoni	KL/BD7/F0/B/58	2	7	BUN	0	0	KL/BD7/F0/L/58	0		KL/BD7/F0/S/58
Ae.simpsoni	KL/BD7/F0/B/59	2	7	BUN	0	0	KL/BD7/F0/L/59	0		KL/BD7/F0/S/59
Ae.simpsoni	KL/BD7/F0/B/60	2	7	BUN	0	0	KL/BD7/F0/L/60	0		KL/BD7/F0/S/60
Ae.simpsoni	KL/BD7/F0/B/61	2	7	BUN	0	0	KL/BD7/F0/L/61	0		KL/BD7/F0/S/61
Ae.simpsoni	KL/BD7/F0/B/62	2	7	BUN	0	0	KL/BD7/F0/L/62	0		KL/BD7/F0/S/62
Ae.simpsoni	KL/BD7/F0/B/63	2	7	BUN	0	0	KL/BD7/F0/L/63	0		KL/BD7/F0/S/63
Ae.simpsoni	KL/BD7/F0/B/64	2	7	BUN	0	0	KL/BD7/F0/L/64	0		KL/BD7/F0/S/64
Ae.simpsoni	KL/BD7/F0/B/65	2	7	BUN	0	0	KL/BD7/F0/L/65	0		KL/BD7/F0/S/65
Ae.simpsoni	KL/BD7/F0/B/66	2	7	BUN	0	0	KL/BD7/F0/L/66	0		KL/BD7/F0/S/66
Ae.simpsoni	KL/BD7/F0/B/67	2	7	BUN	0	0	KL/BD7/F0/L/67	0		KL/BD7/F0/S/67
Ae.simpsoni	KL/BD7/F0/B/68	2	7	BUN	0	0	KL/BD7/F0/L/68	0		KL/BD7/F0/S/68
Ae.simpsoni	KL/BD7/F0/B/69	2	7	BUN	0	0	KL/BD7/F0/L/69	0		KL/BD7/F0/S/69
Ae.simpsoni	KL/BD7/F0/B/70	2	7	BUN	0	0	KL/BD7/F0/L/70	0		KL/BD7/F0/S/70
Ae.simpsoni	KL/BD7/F0/B/71	2	7	BUN	0	0	KL/BD7/F0/L/71	0		KL/BD7/F0/S/71
Ae.simpsoni	KL/BD7/F0/B/72	2	7	BUN	0	0	KL/BD7/F0/L/72	0		KL/BD7/F0/S/72
Ae.simpsoni	KL/BD7/F0/B/73	2	7	BUN	0	0	KL/BD7/F0/L/73	0		KL/BD7/F0/S/73
Ae.simpsoni	KL/BD7/F0/B/74	2	7	BUN	0	0	KL/BD7/F0/L/74	0		KL/BD7/F0/S/74
Ae.simpsoni	KL/BD7/F0/B/75	2	7	BUN	0	0	KL/BD7/F0/L/75	0		KL/BD7/F0/S/75
Ae.simpsoni	KL/BD7/F0/B/76	2	7	BUN	0	0	KL/BD7/F0/L/76	0		KL/BD7/F0/S/76
Ae.simpsoni	KL/BD7/F0/B/56	2	7	BUN	0	0	KL/BD7/F0/L/56	0		KL/BD7/F0/S/56
Ae.simpsoni	KL/BD7/F0/B/57	2	7	BUN	0	0	KL/BD7/F0/L/57	0		KL/BD7/F0/S/57
Ae.simpsoni	KL/BD7/F0/B/58	2	7	BUN	0	0	KL/BD7/F0/L/58	0		KL/BD7/F0/S/58
Ae.simpsoni	KL/BD7/F0/B/59	2	7	BUN	0	0	KL/BD7/F0/L/59	0		KL/BD7/F0/S/59
Ae.simpsoni	KL/BD7/F0/B/60	2	7	BUN	0	0	KL/BD7/F0/L/60	0		KL/BD7/F0/S/60
Ae.simpsoni	KL/BD7/F0/B/61	2	7	BUN	0	0	KL/BD7/F0/L/61	0		KL/BD7/F0/S/61
Ae.simpsoni	KL/BD7/F0/B/62	3	7	BUN	0	0	KL/BD7/F0/L/62	0		KL/BD7/F0/S/62
Ae.simpsoni	KL/BD7/F0/B/63	3	7	BUN	0	0	KL/BD7/F0/L/63	0		KL/BD7/F0/S/63
Ae.simpsoni	KL/BD7/F0/B/64	3	7	BUN	0	0	KL/BD7/F0/L/64	0		KL/BD7/F0/S/64
Ae.simpsoni	KL/BD7/F0/B/65	3	7	BUN	0	0	KL/BD7/F0/L/65	0		KL/BD7/F0/S/65
Ae.simpsoni	KL/BD7/F0/B/66	3	7	BUN	0	0	KL/BD7/F0/L/66	0		KL/BD7/F0/S/66
Ae.simpsoni	KL/BD7/F0/B/67	3	7	BUN	0	0	KL/BD7/F0/L/67	0		KL/BD7/F0/S/67
Ae.simpsoni	KL/BD7/F0/B/68	3	7	BUN	0	0	KL/BD7/F0/L/68	0		KL/BD7/F0/S/68
Ae.simpsoni	KL/BD7/F0/B/69	3	7	BUN	0	0	KL/BD7/F0/L/69	0		KL/BD7/F0/S/69
Ae.simpsoni	KL/BD7/F0/B/70	3	7	BUN	0	0	KL/BD7/F0/L/70	0		KL/BD7/F0/S/70
Ae.simpsoni	KL/BD7/F0/B/71	3	7	BUN	0	0	KL/BD7/F0/L/71	0		KL/BD7/F0/S/71
Ae.simpsoni	KL/BD7/F0/B/72	3	7	BUN	0	0	KL/BD7/F0/L/72	0		KL/BD7/F0/S/72
Ae.simpsoni	KL/BD7/F0/B/73	3	7	BUN	0	0	KL/BD7/F0/L/73	0		KL/BD7/F0/S/73
Ae.simpsoni	KL/BD7/F0/B/74	3	7	BUN	0	0	KL/BD7/F0/L/74	0		KL/BD7/F0/S/74
Ae.simpsoni	KL/BD7/F0/B/75	3	7	BUN	0	0	KL/BD7/F0/L/75	0		KL/BD7/F0/S/75
Ae.simpsoni	KL/BD7/F0/B/76	3	7	BUN	0	0	KL/BD7/F0/L/76	0		KL/BD7/F0/S/76
Ae.simpsoni	KL/BD7/F0/B/77	3	7	BUN	0	0	KL/BD7/F0/L/77	0		KL/BD7/F0/S/77
Ae.simpsoni	KL/BD7/F0/B/78	3	7	BUN	0	0	KL/BD7/F0/L/78	0		KL/BD7/F0/S/78
Ae.simpsoni	KL/BD7/F0/B/79	3	7	BUN	0	0	KL/BD7/F0/L/79	0		KL/BD7/F0/S/79
Ae.simpsoni	KL/BD7/F0/B/80	3	7	BUN	0	0	KL/BD7/F0/L/80	0		KL/BD7/F0/S/80
Ae.simpsoni	KL/BD7/F0/B/81	3	7	BUN	0	0	KL/BD7/F0/L/81	0		KL/BD7/F0/S/81
Ae.simpsoni	KL/BD7/F0/B/82	3	7	BUN	0	0	KL/BD7/F0/L/82	0		KL/BD7/F0/S/82
Ae.simpsoni	KL/BD7/F0/B/83	3	7	BUN	0	0	KL/BD7/F0/L/83	0		KL/BD7/F0/S/83
Ae.simpsoni	KL/BD7/F0/B/84	3	7	BUN	0	0	KL/BD7/F0/L/84	0		KL/BD7/F0/S/84
Ae.simpsoni	KL/BD7/F0/B/85	3	7	BUN	0	0	KL/BD7/F0/L/85	0		KL/BD7/F0/S/85
Ae.simpsoni	KL/BD7/F0/B/86	3	7	BUN	0	0	KL/BD7/F0/L/86	0		KL/BD7/F0/S/86
Ae.simpsoni	KL/BD7/F0/B/87	3	7	BUN	0	0	KL/BD7/F0/L/87	0		KL/BD7/F0/S/87
Ae.simpsoni	KL/BD7/F0/B/88	3	7	BUN	0	0	KL/BD7/F0/L/88	0		KL/BD7/F0/S/88
Ae.simpsoni	KL/BD7/F0/B/89	3	7	BUN	0	0	KL/BD7/F0/L/89	0		KL/BD7/F0/S/89
Ae.simpsoni	KL/BD7/F0/B/90	3	7	BUN	0	0	KL/BD7/F0/L/90	0		KL/BD7/F0/S/90
Ae.simpsoni	KL/BD7/F0/B/91	3	7	BUN	0	0	KL/BD7/F0/L/91	0		KL/BD7/F0/S/91
Ae.simpsoni	KL/BD7/F0/B/92	3	7	BUN	0	0	KL/BD7/F0/L/92	0		KL/BD7/F0/S/92
Ae.simpsoni	KL/BD7/F0/B/93	3	7	BUN	0	0	KL/BD7/F0/L/93	0		KL/BD7/F0/S/93
Ae.simpsoni	KL/BD7/F0/B/94	3	7	BUN	0	0	KL/BD7/F0/L/94	0		KL/BD7/F0/S/94
Ae.simpsoni	KL/BD7/F0/B/95	3	7	BUN	0	0	KL/BD7/F0/L/95	0		KL/BD7/F0/S/95
Ae.simpsoni	KL/BD7/F0/B/96	3	7	BUN	1	6.53	KL/BD7/F0/L/96	1	6.34	KL/BD7/F0/S/96
Ae.simpsoni	KL/BD7/F0/B/97	3	7	BUN	1	6.53	KL/BD7/F0/L/97	1	5.2	KL/BD7/F0/S/97
Ae.simpsoni	KL/BD7/F0/B/98	3	7	BUN	0	0	KL/BD7/F0/L/98	0		KL/BD7/F0/S/98
Ae.simpsoni	KL/BD7/F0/B/99	3	7	BUN	0	0	KL/BD7/F0/L/99	0		KL/BD7/F0/S/99
Ae.simpsoni	KL/BD7/F0/B/100	3	7	BUN	0	0	KL/BD7/F0/L/100	0		KL/BD7/F0/S/100
Ae.simpsoni	KL/BD7/F0/B/401	3	7	BUN	0	0	KL/BD7/F0/L/401	0		KL/BD7/F0/S/401
Ae.simpsoni	KL/BD7/F0/B/402	3	7	BUN	0	0	KL/BD7/F0/L/402	0		KL/BD7/F0/S/402
Ae.simpsoni	KL/BD14/F0/B/20	1	14	BUN	0	0	KL/BD14/F0/L/20	0		KL/BD14/F0/S/20
Ae.simpsoni	KL/BD14/F0/B/21	1	14	BUN	0	0	KL/BD14/F0/L/21	0		KL/BD14/F0/S/21
Ae.simpsoni	KL/BD14/F0/B/22	1	14	BUN	0	0	KL/BD14/F0/L/22	0		KL/BD14/F0/S/22
Ae.simpsoni	KL/BD14/F0/B/23	1	14	BUN	0	0	KL/BD14/F0/L/23	0		KL/BD14/F0/S/23
Ae.simpsoni	KL/BD14/F0/B/24	1	14	BUN	0	0	KL/BD14/F0/L/24	0		KL/BD14/F0/S/24
Ae.simpsoni	KL/BD14/F0/B/25	1	14	BUN	0	0	KL/BD14/F0/L/25	0		KL/BD14/F0/S/25
Ae.simpsoni	KL/BD14/F0/B/26	1	14	BUN	0	0	KL/BD14/F0/L/26	0		KL/BD14/F0/S/26
Ae.simpsoni	KL/BD14/F0/B/27	1	14	BUN	0	0	KL/BD14/F0/L/27	0		KL/BD14/F0/S/27
Ae.simpsoni	KL/BD14/F0/B/28	1	14	BUN	0	0	KL/BD14/F0/L/28	0		KL/BD14/F0/S/28
Ae.simpsoni	KL/BD14/F0/B/29	1	14	BUN	0	0	KL/BD14/F0/L/29	0		KL/BD14/F0/S/29
Ae.simpsoni	KL/BD14/F0/B/30	1	14	BUN	0	0	KL/BD14/F0/L/30	0		KL/BD14/F0/S/30
Ae.simpsoni	KL/BD14/F0/B/31	1	14	BUN	0	0	KL/BD14/F0/L/31	0		KL/BD14/F0/S/31
Ae.simpsoni	KL/BD14/F0/B/32	1	14	BUN	0	0	KL/BD14/F0/L/32	0		KL/BD14/F0/S/32
Ae.simpsoni	KL/BD14/F0/B/33	1	14	BUN	0	0	KL/BD14/F0/L/33	0		KL/BD14/F0/S/33
Ae.simpsoni	KL/BD14/F0/B/34	1	14	BUN	0	0	KL/BD14/F0/L/34	0		KL/BD14/F0/S/34
Ae.simpsoni	KL/BD14/F0/B/41	1	14	BUN	0	0	KL/BD14/F0/L/41	0		KL/BD14/F0/S/41
Ae.simpsoni	KL/BD14/F0/B/42	1	14	BUN	0	0	KL/BD14/F0/L/42	0		KL/BD14/F0/S/42
Ae.simpsoni	KL/BD14/F0/B/43	1	14	BUN	0	0	KL/BD14/F0/L/43	0		KL/BD14/F0/S/43
Ae.simpsoni	KL/BD14/F0/B/44	1	14	BUN	0	0	KL/BD14/F0/L/44	0		KL/BD14/F0/S/44
Ae.simpsoni	KL/BD14/F0/B/45	1	14	BUN	0	0	KL/BD14/F0/L/45	0		KL/BD14/F0/S/45
Ae.simpsoni	KL/BD14/F0/B/46	1	14	BUN	0	0	KL/BD14/F0/L/46	0		KL/BD14/F0/S/46
Ae.simpsoni	KL/BD14/F0/B/122	1	14	BUN	0	0	KL/BD14/F0/L/122	0		KL/BD14/F0/S/122
Ae.simpsoni	KL/BD14/F0/B/123	1	14	BUN	0	0	KL/BD14/F0/L/123	0		KL/BD14/F0/S/123
Ae.simpsoni	KL/BD14/F0/B/124	1	14	BUN	0	0	KL/BD14/F0/L/124	0		KL/BD14/F0/S/124
Ae.simpsoni	KL/BD14/F0/B/125	1	14	BUN	0	0	KL/BD14/F0/L/125	0		KL/BD14/F0/S/125
Ae.simpsoni	KL/BD14/F0/B/126	1	14	BUN	0	0	KL/BD14/F0/L/126	0		KL/BD14/F0/S/126
Ae.simpsoni	KL/BD14/F0/B/127	1	14	BUN	0	0	KL/BD14/F0/L/127	0		KL/BD14/F0/S/127
Ae.simpsoni	KL/BD14/F0/B/128	1	14	BUN	0	0	KL/BD14/F0/L/128	0		KL/BD14/F0/S/128
Ae.simpsoni	KL/BD14/F0/B/129	1	14	BUN	0	0	KL/BD14/F0/L/129	0		KL/BD14/F0/S/129
Ae.simpsoni	KL/BD14/F0/B/130	1	14	BUN	0	0	KL/BD14/F0/L/130	0		KL/BD14/F0/S/130
Ae.simpsoni	KL/BD14/F0/B/131	1	14	BUN	0	0	KL/BD14/F0/L/131	0		KL/BD14/F0/S/131
Ae.simpsoni	KL/BD14/F0/B/132	2	14	BUN	0	0	KL/BD14/F0/L/132	0		KL/BD14/F0/S/132
Ae.simpsoni	KL/BD14/F0/B/133	2	14	BUN	0	0	KL/BD14/F0/L/133	0		KL/BD14/F0/S/133
Ae.simpsoni	KL/BD14/F0/B/134	2	14	BUN	0	0	KL/BD14/F0/L/134	0		KL/BD14/F0/S/134
Ae.simpsoni	KL/BD14/F0/B/135	2	14	BUN	0	0	KL/BD14/F0/L/135	0		KL/BD14/F0/S/135
Ae.simpsoni	KL/BD14/F0/B/136	2	14	BUN	0	0	KL/BD14/F0/L/136	0		KL/BD14/F0/S/136
Ae.simpsoni	KL/BD14/F0/B/137	2	14	BUN	0	0	KL/BD14/F0/L/137	0		KL/BD14/F0/S/137
Ae.simpsoni	KL/BD14/F0/B/138	2	14	BUN	0	0	KL/BD14/F0/L/138	0		KL/BD14/F0/S/138
Ae.simpsoni	KL/BD14/F0/B/139	2	14	BUN	0	0	KL/BD14/F0/L/139	0		KL/BD14/F0/S/139
Ae.simpsoni	KL/BD14/F0/B/140	2	14	BUN	0	0	KL/BD14/F0/L/140	0		KL/BD14/F0/S/140
Ae.simpsoni	KL/BD14/F0/B/141	2	14	BUN	0	0	KL/BD14/F0/L/141	0		KL/BD14/F0/S/141
Ae.simpsoni	KL/BD14/F0/B/142	2	14	BUN	0	0	KL/BD14/F0/L/142	0		KL/BD14/F0/S/142
Ae.simpsoni	KL/BD14/F0/B/143	2	14	BUN	0	0	KL/BD14/F0/L/143	0		KL/BD14/F0/S/143
Ae.simpsoni	KL/BD14/F0/B/144	2	14	BUN	0	0	KL/BD14/F0/L/144	0		KL/BD14/F0/S/144
Ae.simpsoni	KL/BD14/F0/B/145	2	14	BUN	0	0	KL/BD14/F0/L/145	0		KL/BD14/F0/S/145
Ae.simpsoni	KL/BD14/F0/B/146	2	14	BUN	0	0	KL/BD14/F0/L/146	0		KL/BD14/F0/S/146
Ae.simpsoni	KL/BD14/F0/B/147	2	14	BUN	0	0	KL/BD14/F0/L/147	0		KL/BD14/F0/S/147
Ae.simpsoni	KL/BD14/F0/B/148	2	14	BUN	0	0	KL/BD14/F0/L/148	0		KL/BD14/F0/S/148
Ae.simpsoni	KL/BD14/F0/B/149	2	14	BUN	0	0	KL/BD14/F0/L/149	0		KL/BD14/F0/S/149
Ae.simpsoni	KL/BD14/F0/B/150	2	14	BUN	0	0	KL/BD14/F0/L/150	0		KL/BD14/F0/S/150
Ae.simpsoni	KL/BD14/F0/B/151	2	14	BUN	0	0	KL/BD14/F0/L/151	0		KL/BD14/F0/S/151
Ae.simpsoni	KL/BD14/F0/B/152	2	14	BUN	0	0	KL/BD14/F0/L/152	0		KL/BD14/F0/S/152
Ae.simpsoni	KL/BD14/F0/B/153	2	14	BUN	0	0	KL/BD14/F0/L/153	0		KL/BD14/F0/S/153
Ae.simpsoni	KL/BD14/F0/B/154	2	14	BUN	0	0	KL/BD14/F0/L/154	0		KL/BD14/F0/S/154
Ae.simpsoni	KL/BD14/F0/B/155	2	14	BUN	0	0	KL/BD14/F0/L/155	0		KL/BD14/F0/S/155
Ae.simpsoni	KL/BD14/F0/B/156	2	14	BUN	0	0	KL/BD14/F0/L/156	0		KL/BD14/F0/S/156
Ae.simpsoni	KL/BD14/F0/B/157	2	14	BUN	0	0	KL/BD14/F0/L/157	0		KL/BD14/F0/S/157
Ae.simpsoni	KL/BD14/F0/B/158	2	14	BUN	0	0	KL/BD14/F0/L/158	0		KL/BD14/F0/S/158
Ae.simpsoni	KL/BD14/F0/B/159	2	14	BUN	0	0	KL/BD14/F0/L/159	0		KL/BD14/F0/S/159
Ae.simpsoni	KL/BD14/F0/B/160	2	14	BUN	0	0	KL/BD14/F0/L/160	0		KL/BD14/F0/S/160
Ae.simpsoni	KL/BD14/F0/B/161	3	14	BUN	0	0	KL/BD14/F0/L/161	0		KL/BD14/F0/S/161
Ae.simpsoni	KL/BD14/F0/B/162	3	14	BUN	0	0	KL/BD14/F0/L/162	0		KL/BD14/F0/S/162
Ae.simpsoni	KL/BD14/F0/B/163	3	14	BUN	0	0	KL/BD14/F0/L/163	0		KL/BD14/F0/S/163
Ae.simpsoni	KL/BD14/F0/B/164	3	14	BUN	0	0	KL/BD14/F0/L/164	0		KL/BD14/F0/S/164
Ae.simpsoni	KL/BD14/F0/B/165	3	14	BUN	0	0	KL/BD14/F0/L/165	0		KL/BD14/F0/S/165
Ae.simpsoni	KL/BD14/F0/B/166	3	14	BUN	0	0	KL/BD14/F0/L/166	0		KL/BD14/F0/S/166
Ae.simpsoni	KL/BD14/F0/B/167	3	14	BUN	0	0	KL/BD14/F0/L/167	0		KL/BD14/F0/S/167
Ae.simpsoni	KL/BD14/F0/B/168	3	14	BUN	0	0	KL/BD14/F0/L/168	0		KL/BD14/F0/S/168
Ae.simpsoni	KL/BD14/F0/B/169	3	14	BUN	0	0	KL/BD14/F0/L/169	0		KL/BD14/F0/S/169
Ae.simpsoni	KL/BD14/F0/B/170	3	14	BUN	0	0	KL/BD14/F0/L/170	0		KL/BD14/F0/S/170
Ae.simpsoni	KL/BD14/F0/B/171	3	14	BUN	0	0	KL/BD14/F0/L/171	0		KL/BD14/F0/S/171
Ae.simpsoni	KL/BD14/F0/B/172	3	14	BUN	0	0	KL/BD14/F0/L/172	0		KL/BD14/F0/S/172
Ae.simpsoni	KL/BD14/F0/B/173	3	14	BUN	0	0	KL/BD14/F0/L/173	0		KL/BD14/F0/S/173
Ae.simpsoni	KL/BD14/F0/B/174	3	14	BUN	1	6.31	KL/BD14/F0/L/174	0		KL/BD14/F0/S/174
Ae.simpsoni	KL/BD14/F0/B/175	3	14	BUN	0	0	KL/BD14/F0/L/175	0		KL/BD14/F0/S/175
Ae.simpsoni	KL/BD14/F0/B/176	3	14	BUN	0	0	KL/BD14/F0/L/176	0		KL/BD14/F0/S/176
Ae.simpsoni	KL/BD14/F0/B/177	3	14	BUN	0	0	KL/BD14/F0/L/177	0		KL/BD14/F0/S/177
Ae.simpsoni	KL/BD14/F0/B/178	3	14	BUN	0	0	KL/BD14/F0/L/178	0		KL/BD14/F0/S/178
Ae.simpsoni	KL/BD14/F0/B/179	3	14	BUN	0	0	KL/BD14/F0/L/179	0		KL/BD14/F0/S/179
Ae.simpsoni	KL/BD14/F0/B/180	3	14	BUN	0	0	KL/BD14/F0/L/180	0		KL/BD14/F0/S/180
Ae.simpsoni	KL/BD14/F0/B/181	3	14	BUN	0	0	KL/BD14/F0/L/181	0		KL/BD14/F0/S/181
Ae.simpsoni	KL/BD14/F0/B/182	3	14	BUN	0	0	KL/BD14/F0/L/182	0		KL/BD14/F0/S/182
Ae.simpsoni	KL/BD14/F0/B/183	3	14	BUN	0	0	KL/BD14/F0/L/183	0		KL/BD14/F0/S/183
Ae.simpsoni	KL/BD14/F0/B/184	3	14	BUN	0	0	KL/BD14/F0/L/184	0		KL/BD14/F0/S/184
Ae.simpsoni	KL/BD14/F0/B/185	3	14	BUN	0	0	KL/BD14/F0/L/185	0		KL/BD14/F0/S/185
Ae.simpsoni	KL/BD14/F0/B/186	3	14	BUN	0	0	KL/BD14/F0/L/186	0		KL/BD14/F0/S/186
Ae.simpsoni	KL/BD14/F0/B/187	3	14	BUN	0	0	KL/BD14/F0/L/187	0		KL/BD14/F0/S/187
Ae.simpsoni	KL/BD14/F0/B/188	3	14	BUN	0	0	KL/BD14/F0/L/188	0		KL/BD14/F0/S/188
Ae.simpsoni	KL/BD14/F0/B/189	3	14	BUN	0	0	KL/BD14/F0/L/189	0		KL/BD14/F0/S/189
Ae.simpsoni	KL/BD21/F0/B/201	1	21	BUN	0	0	KL/BD21/F0/L/201	0		KL/BD21/F0/S/201
Ae.simpsoni	KL/BD21/F0/B/202	1	21	BUN	0	0	KL/BD21/F0/L/202	0		KL/BD21/F0/S/202
Ae.simpsoni	KL/BD21/F0/B/203	1	21	BUN	0	0	KL/BD21/F0/L/203	0		KL/BD21/F0/S/203
Ae.simpsoni	KL/BD21/F0/B/204	1	21	BUN	0	0	KL/BD21/F0/L/204	0		KL/BD21/F0/S/204
Ae.simpsoni	KL/BD21/F0/B/205	1	21	BUN	0	0	KL/BD21/F0/L/205	0		KL/BD21/F0/S/205
Ae.simpsoni	KL/BD21/F0/B/206	1	21	BUN	1	6.69	KL/BD21/F0/L/206	1	5.7	KL/BD21/F0/S/206
Ae.simpsoni	KL/BD21/F0/B/207	1	21	BUN	0	0	KL/BD21/F0/L/207	0		KL/BD21/F0/S/207
Ae.simpsoni	KL/BD21/F0/B/208	1	21	BUN	0	0	KL/BD21/F0/L/208	0		KL/BD21/F0/S/208
Ae.simpsoni	KL/BD21/F0/B/209	1	21	BUN	0	0	KL/BD21/F0/L/209	0		KL/BD21/F0/S/209
Ae.simpsoni	KL/BD21/F0/B/210	1	21	BUN	0	0	KL/BD21/F0/L/210	0		KL/BD21/F0/S/210
Ae.simpsoni	KL/BD21/F0/B/211	1	21	BUN	0	0	KL/BD21/F0/L/211	0		KL/BD21/F0/S/211
Ae.simpsoni	KL/BD21/F0/B/212	1	21	BUN	0	0	KL/BD21/F0/L/212	0		KL/BD21/F0/S/212
Ae.simpsoni	KL/BD21/F0/B/213	1	21	BUN	0	0	KL/BD21/F0/L/213	0		KL/BD21/F0/S/213
Ae.simpsoni	KL/BD21/F0/B/214	1	21	BUN	0	0	KL/BD21/F0/L/214	0		KL/BD21/F0/S/214
Ae.simpsoni	KL/BD21/F0/B/215	1	21	BUN	0	0	KL/BD21/F0/L/215	0		KL/BD21/F0/S/215
Ae.simpsoni	KL/BD21/F0/B/216	1	21	BUN	0	0	KL/BD21/F0/L/216	0		KL/BD21/F0/S/216
Ae.simpsoni	KL/BD21/F0/B/217	1	21	BUN	0	0	KL/BD21/F0/L/217	0		KL/BD21/F0/S/217
Ae.simpsoni	KL/BD21/F0/B/218	1	21	BUN	0	0	KL/BD21/F0/L/218	0		KL/BD21/F0/S/218
Ae.simpsoni	KL/BD21/F0/B/219	1	21	BUN	0	0	KL/BD21/F0/L/219	0		KL/BD21/F0/S/219
Ae.simpsoni	KL/BD21/F0/B/220	1	21	BUN	0	0	KL/BD21/F0/L/220	0		KL/BD21/F0/S/220
Ae.simpsoni	KL/BD21/F0/B/221	1	21	BUN	0	0	KL/BD21/F0/L/221	0		KL/BD21/F0/S/221
Ae.simpsoni	KL/BD21/F0/B/222	1	21	BUN	0	0	KL/BD21/F0/L/222	0		KL/BD21/F0/S/222
Ae.simpsoni	KL/BD21/F0/B/223	2	21	BUN	0	0	KL/BD21/F0/L/223	0		KL/BD21/F0/S/223
Ae.simpsoni	KL/BD21/F0/B/224	2	21	BUN	0	0	KL/BD21/F0/L/224	0		KL/BD21/F0/S/224
Ae.simpsoni	KL/BD21/F0/B/225	2	21	BUN	0	0	KL/BD21/F0/L/225	0		KL/BD21/F0/S/225
Ae.simpsoni	KL/BD21/F0/B/226	2	21	BUN	0	0	KL/BD21/F0/L/226	0		KL/BD21/F0/S/226
Ae.simpsoni	KL/BD21/F0/B/227	2	21	BUN	0	0	KL/BD21/F0/L/227	0		KL/BD21/F0/S/227
Ae.simpsoni	KL/BD21/F0/B/228	2	21	BUN	0	0	KL/BD21/F0/L/228	0		KL/BD21/F0/S/228
Ae.simpsoni	KL/BD21/F0/B/229	2	21	BUN	0	0	KL/BD21/F0/L/229	0		KL/BD21/F0/S/229
Ae.simpsoni	KL/BD21/F0/B/230	2	21	BUN	0	0	KL/BD21/F0/L/230	0		KL/BD21/F0/S/230
Ae.simpsoni	KL/BD21/F0/B/231	2	21	BUN	0	0	KL/BD21/F0/L/231	0		KL/BD21/F0/S/231
Ae.simpsoni	KL/BD21/F0/B/232	2	21	BUN	0	0	KL/BD21/F0/L/232	0		KL/BD21/F0/S/232
Ae.simpsoni	KL/BD21/F0/B/233	2	21	BUN	0	0	KL/BD21/F0/L/233	0		KL/BD21/F0/S/233
Ae.simpsoni	KL/BD21/F0/B/234	2	21	BUN	0	0	KL/BD21/F0/L/234	0		KL/BD21/F0/S/234
Ae.simpsoni	KL/BD21/F0/B/235	2	21	BUN	0	0	KL/BD21/F0/L/235	0		KL/BD21/F0/S/235
Ae.simpsoni	KL/BD21/F0/B/236	2	21	BUN	0	0	KL/BD21/F0/L/236	0		KL/BD21/F0/S/236
Ae.simpsoni	KL/BD21/F0/B/237	2	21	BUN	0	0	KL/BD21/F0/L/237	0		KL/BD21/F0/S/237
Ae.simpsoni	KL/BD21/F0/B/238	2	21	BUN	0	0	KL/BD21/F0/L/238	0		KL/BD21/F0/S/238
Ae.simpsoni	KL/BD21/F0/B/239	2	21	BUN	0	0	KL/BD21/F0/L/239	0		KL/BD21/F0/S/239
Ae.simpsoni	KL/BD21/F0/B/240	2	21	BUN	0	0	KL/BD21/F0/L/240	0		KL/BD21/F0/S/240
Ae.simpsoni	KL/BD21/F0/B/241	2	21	BUN	0	0	KL/BD21/F0/L/241	0		KL/BD21/F0/S/241
Ae.simpsoni	KL/BD21/F0/B/242	2	21	BUN	0	0	KL/BD21/F0/L/242	0		KL/BD21/F0/S/242
Ae.simpsoni	KL/BD21/F0/B/243	3	21	BUN	0	0	KL/BD21/F0/L/243	0		KL/BD21/F0/S/243
Ae.simpsoni	KL/BD21/F0/B/244	3	21	BUN	0	0	KL/BD21/F0/L/244	0		KL/BD21/F0/S/244
Ae.simpsoni	KL/BD21/F0/B/245	3	21	BUN	0	0	KL/BD21/F0/L/245	0		KL/BD21/F0/S/245
Ae.simpsoni	KL/BD21/F0/B/246	3	21	BUN	0	0	KL/BD21/F0/L/246	0		KL/BD21/F0/S/246
Ae.simpsoni	KL/BD21/F0/B/247	3	21	BUN	0	0	KL/BD21/F0/L/247	0		KL/BD21/F0/S/247
Ae.simpsoni	KL/BD21/F0/B/248	3	21	BUN	0	0	KL/BD21/F0/L/248	0		KL/BD21/F0/S/248
Ae.simpsoni	KL/BD21/F0/B/249	3	21	BUN	0	0	KL/BD21/F0/L/249	0		KL/BD21/F0/S/249
Ae.simpsoni	KL/BD21/F0/B/250	3	21	BUN	0	0	KL/BD21/F0/L/250	0		KL/BD21/F0/S/250
Ae.simpsoni	KL/BD21/F0/B/251	3	21	BUN	0	0	KL/BD21/F0/L/251	0		KL/BD21/F0/S/251
Ae.simpsoni	KL/BD21/F0/B/252	3	21	BUN	0	0	KL/BD21/F0/L/252	0		KL/BD21/F0/S/252
Ae.simpsoni	KL/BD21/F0/B/253	3	21	BUN	0	0	KL/BD21/F0/L/253	0		KL/BD21/F0/S/253
Ae.simpsoni	KL/BD21/F0/B/254	3	21	BUN	0	0	KL/BD21/F0/L/254	0		KL/BD21/F0/S/254
Ae.simpsoni	KL/BD21/F0/B/255	3	21	BUN	0	0	KL/BD21/F0/L/255	0		KL/BD21/F0/S/255
Ae.simpsoni	KL/BD21/F0/B/256	3	21	BUN	0	0	KL/BD21/F0/L/256	0		KL/BD21/F0/S/256
Ae.simpsoni	KL/BD21/F0/B/257	3	21	BUN	0	0	KL/BD21/F0/L/257	0		KL/BD21/F0/S/257
Ae.simpsoni	KL/BD21/F0/B/258	3	21	BUN	1	6.16	KL/BD21/F0/L/258	1		KL/BD21/F0/S/258
Ae.simpsoni	KL/BD21/F0/B/259	3	21	BUN	0	0	KL/BD21/F0/L/259	0		KL/BD21/F0/S/259
Ae.simpsoni	KL/BD21/F0/B/260	3	21	BUN	0	0	KL/BD21/F0/L/260	0		KL/BD21/F0/S/260
Ae.simpsoni	KL/BD21/F0/B/261	3	21	BUN	0	0	KL/BD21/F0/L/261	0		KL/BD21/F0/S/261
Ae.simpsoni	KL/BD21/F0/B/262	3	21	BUN	0	0	KL/BD21/F0/L/262	0		KL/BD21/F0/S/262
Ae.simpsoni	KL/BD21/F0/B/263	3	21	BUN	0	0	KL/BD21/F0/L/263	0		KL/BD21/F0/S/263
Ae.simpsoni	KL/BD21/F0/B/264	3	21	BUN	o	0	KL/BD21/F0/L/264	0		KL/BD21/F0/S/264
Ae.simpsoni	KL/BD21/F0/B/265	3	21	BUN	0	0	KL/BD21/F0/L/265	0		KL/BD21/F0/S/265

## Sheet: NRIV
SPECIES	ABDOMEN	Replicate	Days post infecion	virus	PVE	# PFU	LEGS	PVE	# PFU	SALIVA	PVE
Ae.simpsoni	KL/NG7/F0/B/01	1	7	NRIV		0	KL/NG7/F0/L/01	0		KL/NG7/F0/S/01	0
Ae.simpsoni	KL/NG7/F0/B/02	1	7	NRIV		0	KL/NG7/F0/L/02	0		KL/NG7/F0/S/02	0
Ae.simpsoni	KL/NG7/F0/B/03	1	7	NRIV		0	KL/NG7/F0/L/03	0		KL/NG7/F0/S/03	0
Ae.simpsoni	KL/NG7/F0/B/04	1	7	NRIV		0	KL/NG7/F0/L/04	0		KL/NG7/F0/S/04	0
Ae.simpsoni	KL/NG7/F0/B/05	1	7	NRIV		0	KL/NG7/F0/L/05	0		KL/NG7/F0/S/05	0
Ae.simpsoni	KL/NG7/F0/B/06	1	7	NRIV		0	KL/NG7/F0/L/06	0		KL/NG7/F0/S/06	0
Ae.simpsoni	KL/NG7/F0/B/07	1	7	NRIV		0	KL/NG7/F0/L/07	0		KL/NG7/F0/S/07	0
Ae.simpsoni	KL/NG7/F0/B/08	1	7	NRIV		0	KL/NG7/F0/L/08	0		KL/NG7/F0/S/08	0
Ae.simpsoni	KL/NG7/F0/B/09	1	7	NRIV		0	KL/NG7/F0/L/09	0		KL/NG7/F0/S/09	0
Ae.simpsoni	KL/NG7/F0/B/10	1	7	NRIV		0	KL/NG7/F0/L/10	0		KL/NG7/F0/S/10	0
Ae.simpsoni	KL/NG7/F0/B/11	1	7	NRIV		0	KL/NG7/F0/L/11	0		KL/NG7/F0/S/11	0
Ae.simpsoni	KL/NG7/F0/B/12	1	7	NRIV		0	KL/NG7/F0/L/12	0		KL/NG7/F0/S/21	0
Ae.simpsoni	KL/NG7/F0/B/13	1	7	NRIV		0	KL/NG7/F0/L/13	0		KL/NG7/F0/S/22	0
Ae.simpsoni	KL/NG7/F0/B/14	1	7	NRIV		0	KL/NG7/F0/L/14	0		KL/NG7/F0/S/23	0
Ae.simpsoni	KL/NG7/F0/B/15	1	7	NRIV		0	KL/NG7/F0/L/15	0		KL/NG7/F0/S/24	0
Ae.simpsoni	KL/NG7/F0/B/16	2	7	NRIV		0	KL/NG7/F0/L/16	0		KL/NG7/F0/S/34	0
Ae.simpsoni	KL/NG7/F0/B/17	2	7	NRIV		0	KL/NG7/F0/L/17	0		KL/NG7/F0/S/35	0
Ae.simpsoni	KL/NG7/F0/B/18	2	7	NRIV		0	KL/NG7/F0/L/18	0		KL/NG7/F0/S/36	0
Ae.simpsoni	KL/NG7/F0/B/19	2	7	NRIV		0	KL/NG7/F0/L/19	0		KL/NG7/F0/S/37	0
Ae.simpsoni	KL/NG7/F0/B/20	2	7	NRIV		0	KL/NG7/F0/L/20	0		KL/NG7/F0/S/38	0
Ae.simpsoni	KL/NG7/F0/B/21	2	7	NRIV		0	KL/NG7/F0/L/21	0		KL/NG7/F0/S/39	0
Ae.simpsoni	KL/NG7/F0/B/22	2	7	NRIV		0	KL/NG7/F0/L/22	0		KL/NG7/F0/S/40	0
Ae.simpsoni	KL/NG7/F0/B/23	2	7	NRIV		0	KL/NG7/F0/L/23	0		KL/NG7/F0/S/41	0
Ae.simpsoni	KL/NG7/F0/B/24	2	7	NRIV		0	KL/NG7/F0/L/24	0		KL/NG7/F0/S/42	0
Ae.simpsoni	KL/NG7/F0/B/25	2	7	NRIV		0	KL/NG7/F0/L/25	0		KL/NG7/F0/S/43	0
Ae.simpsoni	KL/NG7/F0/B/26	2	7	NRIV		0	KL/NG7/F0/L/26	0		KL/NG7/F0/S/44	0
Ae.simpsoni	KL/NG7/F0/B/27	2	7	NRIV	1	4.2	KL/NG7/F0/L/27	1	6.33	KL/NG7/F0/S/27	0
Ae.simpsoni	KL/NG7/F0/B/28	2	7	NRIV		0	KL/NG7/F0/L/28	0		KL/NG7/F0/S/28	0
Ae.simpsoni	KL/NG7/F0/B/29	3	7	NRIV		0	KL/NG7/F0/L/29	0		KL/NG7/F0/S/29	0
Ae.simpsoni	KL/NG7/F0/B/30	3	7	NRIV		0	KL/NG7/F0/L/30	0		KL/NG7/F0/S/30	0
Ae.simpsoni	KL/NG7/F0/B/31	3	7	NRIV		0	KL/NG7/F0/L/31	0		KL/NG7/F0/S/31	0
Ae.simpsoni	KL/NG7/F0/B/32	3	7	NRIV		0	KL/NG7/F0/L/32	0		KL/NG7/F0/S/32	0
Ae.simpsoni	KL/NG7/F0/B/33	3	7	NRIV		0	KL/NG7/F0/L/33	0		KL/NG7/F0/S/33	0
Ae.simpsoni	KL/NG7/F0/B/34	3	7	NRIV	1	3.9	KL/NG7/F0/L/34	0		KL/NG7/F0/S/34	0
Ae.simpsoni	KL/NG7/F0/B/35	3	7	NRIV		0	KL/NG7/F0/L/35	0		KL/NG7/F0/S/35	0
Ae.simpsoni	KL/NG7/F0/B/36	3	7	NRIV		0	KL/NG7/F0/L/36	0		KL/NG7/F0/S/36	0
Ae.simpsoni	KL/NG7/F0/B/37	3	7	NRIV		0	KL/NG7/F0/L/37	0		KL/NG7/F0/S/37	0
Ae.simpsoni	KL/NG7/F0/B/38	3	7	NRIV		0	KL/NG7/F0/L/38	0		KL/NG7/F0/S/38	0
Ae.simpsoni	KL/NG7/F0/B/39	3	7	NRIV		0	KL/NG7/F0/L/39	0		KL/NG7/F0/S/39	0
Ae.simpsoni	KL/NG7/F0/B/40	3	7	NRIV		0	KL/NG7/F0/L/40	0		KL/NG7/F0/S/40	0
Ae.simpsoni	KL/NG7/F0/B/41	3	7	NRIV		0	KL/NG7/F0/L/41	0		KL/NG7/F0/S/41	0
Ae.simpsoni	KL/NG7/F0/B/42	3	7	NRIV		0	KL/NG7/F0/L/42	0		KL/NG7/F0/S/42	0
Ae.simpsoni	KL/NG14/F0/B/12	1	14	NRIV		0	KL/NG14/F0/L/12	0		KL/NG14/F0/S/12	0
Ae.simpsoni	KL/NG14/F0/B/13	1	14	NRIV		0	KL/NG14/F0/L/13	0		KL/NG14/F0/S/13	0
Ae.simpsoni	KL/NG14/F0/B/14	1	14	NRIV		0	KL/NG14/F0/L/14	0		KL/NG14/F0/S/14	0
Ae.simpsoni	KL/NG14/F0/B/15	1	14	NRIV		0	KL/NG14/F0/L/15	0		KL/NG14/F0/S/15	0
Ae.simpsoni	KL/NG14/F0/B/16	1	14	NRIV		0	KL/NG14/F0/L/16	0		KL/NG14/F0/S/16	0
Ae.simpsoni	KL/NG14/F0/B/17	1	14	NRIV		0	KL/NG14/F0/L/17	0		KL/NG14/F0/S/17	0
Ae.simpsoni	KL/NG14/F0/B/18	1	14	NRIV		0	KL/NG14/F0/L/18	0		KL/NG14/F0/S/18	0
Ae.simpsoni	KL/NG14/F0/B/19	1	14	NRIV		0	KL/NG14/F0/L/19	0		KL/NG14/F0/S/19	0
Ae.simpsoni	KL/NG14/F0/B/20	1	14	NRIV		0	KL/NG14/F0/L/20	0		KL/NG14/F0/S/20	0
Ae.simpsoni	KL/NG14/F0/B/25	1	14	NRIV		0	KL/NG14/F0/L/25	0		KL/NG14/F0/S/25	0
Ae.simpsoni	KL/NG14/F0/B/26	1	14	NRIV		0	KL/NG14/F0/L/26	0		KL/NG14/F0/S/26	0
Ae.simpsoni	KL/NG14/F0/B/27	1	14	NRIV		0	KL/NG14/F0/L/27	0		KL/NG14/F0/S/27	0
Ae.simpsoni	KL/NG14/F0/B/28	2	14	NRIV		0	KL/NG14/F0/L/28	0		KL/NG14/F0/S/28	0
Ae.simpsoni	KL/NG14/F0/B/29	2	14	NRIV		0	KL/NG14/F0/L/29	0		KL/NG14/F0/S/29	0
Ae.simpsoni	KL/NG14/F0/B/30	2	14	NRIV		0	KL/NG14/F0/L/30	0		KL/NG14/F0/S/30	0
Ae.simpsoni	KL/NG14/F0/B/31	2	14	NRIV		0	KL/NG14/F0/L/31	0		KL/NG14/F0/S/31	0
Ae.simpsoni	KL/NG14/F0/B/32	2	14	NRIV		0	KL/NG14/F0/L/32	0		KL/NG14/F0/S/32	0
Ae.simpsoni	KL/NG14/F0/B/33	2	14	NRIV		0	KL/NG14/F0/L/33	0		KL/NG14/F0/S/33	0
Ae.simpsoni	KL/NG14/F0/B/119	2	14	NRIV		0	KL/NG14/F0/L/119	0		KL/NG14/F0/S/119	0
Ae.simpsoni	KL/NG14/F0/B/120	2	14	NRIV		0	KL/NG14/F0/L/120	0		KL/NG14/F0/S/120	0
Ae.simpsoni	KL/NG14/F0/B/121	2	14	NRIV		0	KL/NG14/F0/L/121	0		KL/NG14/F0/S/121	0
Ae.simpsoni	KL/NG14/F0/B/122	2	14	NRIV		0	KL/NG14/F0/L/122	0		KL/NG14/F0/S/122	0
Ae.simpsoni	KL/NG14/F0/B/123	2	14	NRIV		0	KL/NG14/F0/L/123	0		KL/NG14/F0/S/123	0
Ae.simpsoni	KL/NG14/F0/B/124	2	14	NRIV		0	KL/NG14/F0/L/124	0		KL/NG14/F0/S/124	0
Ae.simpsoni	KL/NG14/F0/B/125	2	14	NRIV		0	KL/NG14/F0/L/125	0		KL/NG14/F0/S/125	0
Ae.simpsoni	KL/NG14/F0/B/126	3	14	NRIV		0	KL/NG14/F0/L/126	0		KL/NG14/F0/S/126	0
Ae.simpsoni	KL/NG14/F0/B/127	3	14	NRIV		0	KL/NG14/F0/L/127	0		KL/NG14/F0/S/127	0
Ae.simpsoni	KL/NG14/F0/B/128	3	14	NRIV		0	KL/NG14/F0/L/128	0		KL/NG14/F0/S/128	0
Ae.simpsoni	KL/NG14/F0/B/129	3	14	NRIV		0	KL/NG14/F0/L/129	0		KL/NG14/F0/S/129	0
Ae.simpsoni	KL/NG14/F0/B/130	3	14	NRIV		0	KL/NG14/F0/L/130	0		KL/NG14/F0/S/130	0
Ae.simpsoni	KL/NG14/F0/B/131	3	14	NRIV		0	KL/NG14/F0/L/131	0		KL/NG14/F0/S/131	0
Ae.simpsoni	KL/NG14/F0/B/132	3	14	NRIV		0	KL/NG14/F0/L/132	0		KL/NG14/F0/S/132	0
Ae.simpsoni	KL/NG14/F0/B/133	3	14	NRIV		0	KL/NG14/F0/L/133	0		KL/NG14/F0/S/133	0
Ae.simpsoni	KL/NG14/F0/B/134	3	14	NRIV		0	KL/NG14/F0/L/134	0		KL/NG14/F0/S/134	0
Ae.simpsoni	KL/NG14/F0/B/135	3	14	NRIV		0	KL/NG14/F0/L/135	0		KL/NG14/F0/S/135	0
Ae.simpsoni	KL/NG14/F0/B/136	3	14	NRIV		0	KL/NG14/F0/L/136	0		KL/NG14/F0/S/136	0
Ae.simpsoni	KL/NG14/F0/B/137	3	14	NRIV		0	KL/NG14/F0/L/137	0		KL/NG14/F0/S/137	0
Ae.simpsoni	KL/NG14/F0/B/138	3	14	NRIV		0	KL/NG14/F0/L/138	0		KL/NG14/F0/S/138	0
Ae.simpsoni	KL/NG14/F0/B/139	3	14	NRIV		0	KL/NG14/F0/L/139	0		KL/NG14/F0/S/139	0
Ae.simpsoni	KL/NG14/F0/B/140	3	14	NRIV		0	KL/NG14/F0/L/140	0		KL/NG14/F0/S/140	0
Ae.simpsoni	KL/NG14/F0/B/141	3	14	NRIV		0	KL/NG14/F0/L/141	0		KL/NG14/F0/S/141	0
Ae.simpsoni	KL/NG14/F0/B/142	1	14	NRIV		0	KL/NG14/F0/L/142	0		KL/NG14/F0/S/142	0
Ae.simpsoni	KL/NG21/F0/B/201	1	21	NRIV		0	KL/NG21/F0/L/201	0		KL/NG21/F0/S/201	0
Ae.simpsoni	KL/NG21/F0/B/202	1	21	NRIV		0	KL/NG21/F0/L/202	0		KL/NG21/F0/S/202	0
Ae.simpsoni	KL/NG21/F0/B/203	1	21	NRIV		0	KL/NG21/F0/L/203	0		KL/NG21/F0/S/203	0
Ae.simpsoni	KL/NG21/F0/B/204	1	21	NRIV		0	KL/NG21/F0/L/204	0		KL/NG21/F0/S/204	0
Ae.simpsoni	KL/NG21/F0/B/205	1	21	NRIV		0	KL/NG21/F0/L/205	0		KL/NG21/F0/S/205	0
Ae.simpsoni	KL/NG21/F0/B/206	1	21	NRIV		0	KL/NG21/F0/L/206	0		KL/NG21/F0/S/206	0
Ae.simpsoni	KL/NG21/F0/B/207	1	21	NRIV		0	KL/NG21/F0/L/207	0		KL/NG21/F0/S/207	0
Ae.simpsoni	KL/NG21/F0/B/208	1	21	NRIV		0	KL/NG21/F0/L/208	0		KL/NG21/F0/S/208	0
Ae.simpsoni	KL/NG21/F0/B/209	1	21	NRIV		0	KL/NG21/F0/L/209	0		KL/NG21/F0/S/209	0
Ae.simpsoni	KL/NG21/F0/B/210	1	21	NRIV		0	KL/NG21/F0/L/210	0		KL/NG21/F0/S/210	0
Ae.simpsoni	KL/NG21/F0/B/211	1	21	NRIV		0	KL/NG21/F0/L/211	0		KL/NG21/F0/S/211	0
Ae.simpsoni	KL/NG21/F0/B/212	1	21	NRIV		0	KL/NG21/F0/L/212	0		KL/NG21/F0/S/212	0
Ae.simpsoni	KL/NG21/F0/B/213	1	21	NRIV		0	KL/NG21/F0/L/213	0		KL/NG21/F0/S/213	0
Ae.simpsoni	KL/NG21/F0/B/214	1	21	NRIV		0	KL/NG21/F0/L/214	0		KL/NG21/F0/S/214	0
Ae.simpsoni	KL/NG21/F0/B/215	1	21	NRIV		0	KL/NG21/F0/L/215	0		KL/NG21/F0/S/215	0
Ae.simpsoni	KL/NG21/F0/B/216	1	21	NRIV		0	KL/NG21/F0/L/216	0		KL/NG21/F0/S/216	0
Ae.simpsoni	KL/NG21/F0/B/217	1	21	NRIV		0	KL/NG21/F0/L/217	0		KL/NG21/F0/S/217	0
Ae.simpsoni	KL/NG21/F0/B/218	2	21	NRIV		0	KL/NG21/F0/L/218	0		KL/NG21/F0/S/218	0
Ae.simpsoni	KL/NG21/F0/B/219	2	21	NRIV		0	KL/NG21/F0/L/219	0		KL/NG21/F0/S/219	0
Ae.simpsoni	KL/NG21/F0/B/220	2	21	NRIV		0	KL/NG21/F0/L/220	0		KL/NG21/F0/S/220	0
Ae.simpsoni	KL/NG21/F0/B/221	2	21	NRIV		0	KL/NG21/F0/L/221	0		KL/NG21/F0/S/221	0
Ae.simpsoni	KL/NG21/F0/B/222	2	21	NRIV		0	KL/NG21/F0/L/222	0		KL/NG21/F0/S/222	0
Ae.simpsoni	KL/NG21/F0/B/223	2	21	NRIV		0	KL/NG21/F0/L/223	0		KL/NG21/F0/S/223	0
Ae.simpsoni	KL/NG21/F0/B/224	2	21	NRIV		0	KL/NG21/F0/L/224	0		KL/NG21/F0/S/224	0
Ae.simpsoni	KL/NG21/F0/B/225	2	21	NRIV		0	KL/NG21/F0/L/225	0		KL/NG21/F0/S/225	0
Ae.simpsoni	KL/NG21/F0/B/226	2	21	NRIV		0	KL/NG21/F0/L/226	0		KL/NG21/F0/S/226	0
Ae.simpsoni	KL/NG21/F0/B/227	2	21	NRIV		0	KL/NG21/F0/L/227	0		KL/NG21/F0/S/227	0
Ae.simpsoni	KL/NG21/F0/B/228	2	21	NRIV		0	KL/NG21/F0/L/228	0		KL/NG21/F0/S/228	0
Ae.simpsoni	KL/NG21/F0/B/229	3	21	NRIV		0	KL/NG21/F0/L/229	0		KL/NG21/F0/S/229	0
Ae.simpsoni	KL/NG21/F0/B/230	3	21	NRIV		0	KL/NG21/F0/L/230	0		KL/NG21/F0/S/230	0
Ae.simpsoni	KL/NG21/F0/B/231	3	21	NRIV		0	KL/NG21/F0/L/231	0		KL/NG21/F0/S/231	0
Ae.simpsoni	KL/NG21/F0/B/232	3	21	NRIV		0	KL/NG21/F0/L/232	0		KL/NG21/F0/S/232	0
Ae.simpsoni	KL/NG21/F0/B/233	3	21	NRIV		0	KL/NG21/F0/L/233	0		KL/NG21/F0/S/233	0
Ae.simpsoni	KL/NG21/F0/B/234	3	21	NRIV		0	KL/NG21/F0/L/234	0		KL/NG21/F0/S/234	0
Ae.simpsoni	KL/NG21/F0/B/235	3	21	NRIV		0	KL/NG21/F0/L/235	0		KL/NG21/F0/S/235	0
Ae.simpsoni	KL/NG21/F0/B/236	3	21	NRIV		0	KL/NG21/F0/L/236	0		KL/NG21/F0/S/236	0
Ae.simpsoni	KL/NG21/F0/B/237	3	21	NRIV		0	KL/NG21/F0/L/237	0		KL/NG21/F0/S/237	0
Ae.simpsoni	KL/NG21/F0/B/238	3	21	NRIV		0	KL/NG21/F0/L/238	0		KL/NG21/F0/S/238	0
Ae.simpsoni	KL/NG21/F0/B/239	3	21	NRIV		0	KL/NG21/F0/L/239	0		KL/NG21/F0/S/239	0
Ae.simpsoni	KL/NG21/F0/B/240	3	21	NRIV		0	KL/NG21/F0/L/240	0		KL/NG21/F0/S/240	0
